# Supplementary material for: Evolution and origin of vomeronasal-type odorant receptor gene repertoire in fishes
Source: BMC Evol Biol. 2006 Oct 3;6:76. doi: 10.1186/1471-2148-6-76 (PMC1601972; doi:10.1186/1471-2148-6-76)
Supplement: Additional File 3 — Name, chromosomal position, transcriptional orientation, and functionality of each V2R sequence in zebrafish. In the "functionality" column, F and P represent putatively functional gene and pseudogene, respectively. A numeral after "F" indicates the number of disruption in the sequence. "Partial" indicates that the V2R sequence is putatively functional but its length is less than 2,400 bp. [file 1471-2148-6-76-S3.xls]

## Sheet: Sheet1
Zebrafish Zv.5 ver060216
		blast		genewise				cds_region		cds_Zv5
Name	Chromosome /contig	start	end	start	end	Derection	Functionality	start	end	start	end
A01	Zv5_scaffold1516	738616	743184	738000	742000	+		617	2354	738617	740354
	18	34222646	34218078	34223000	34217000	-		4914	355	34221914	34217355
A02	Zv5_NA255	109508	106014	110000	105000	-		3969	493	108969	105493
A03	NA255	45318	42009	46000	41000	-		3971	683	44971	41683
	17	14487854	14491159	14487000	14492000	+		855	4139	14487855	14491139
A04	17	14559766	14563389	14559000	14564000	+		752	4375	14559752	14563375
A05	17	14593954	14597546	14593000	14598000	+		955	4532	14593955	14597532
A06	17	14622581	14625586	14622000	14626000	+		582	3581	14622582	14625581
A07	17	14636060	14639207	14635000	14640000	+		1062	4202	14636062	14639202
A09	Zv5_scaffold1516	857353	861211	857000	862000	+		354	4194	857354	861194
A10	NA255	140923	137123	142000	136000	-		4863	1078	140863	137078
A11	NA255	?	216221	212000	218000	+		420	4204	212420	216204
A12	NA255	233578	236713	233000	237000	+		573	3699	233573	236699
A14	Zv5_scaffold1516	900288	903441	898000	904000	+	P	2289	5833	900289	903833
A16	18	35445153	35448831	35444000	35450000	+		828	4814	35444828	35448814
A17	18	35418560	35428140	35417000	35429000	+	P	1212	11103	35418212	35428103
A18	18	35457404	35458172	35456000	35460000	+	P	527	2798	35456527	35458798
A19	18	35464770	35465673	35461000	35466000	+	P	3760	4656	35464760	35465656
B01	17	14640252	14643540	14640000	14644000	+		247	3558	14640247	14643558
B03	17	?	14398082	14395000	14399000	+	P	2	3080	14395002	14398080
	NA6869	?	4473	1	5722	+	N	1758	4476	1759	4477
C01	18		35323581	35319000	35324000	+		956	4579	35319956	35323579
C02	18	35371929	35372753	35370000	35374000	+	P	1085	3998	35371085	35373998
D01	18	33905702	33901925	33906000	33901000	-		4073	305	33905073	33901305
E01	18	35148826	35143595	35150000	35143000	-		6397	1187	35149397	35144187
E02	18	34002001	34001666	34003000	33998000	-	P	1339	911	33999339	33998911
F01	18	35986681	35978666	35988000	35977000	-	N	1344	9332	35978344	35986332
G01	18	33682614	33678602	33684000	33677000	-		5396	1393	33682396	33678393
H01	18	35624305	35627645	35623000	35628000	+		1306	4631	35624306	35627631
H02	18	35795944	35799188	35795000	35800000	+		945	4186	35795945	35799186
H03	18	35879638	35882945	35879000	35884000	+		645	3931	35879645	35882931
H04	18	35869385	35873034	35869000	35874000	+		392	4020	35869392	35873020
H05	18	35845937	35850260	35845000	35851000	+		938	5246	35845938	35850246
H06	18	35770765	35775374	35770000	35776000	+		778	5360	35770778	35775360
H07	18	35655581	35660044	35655000	35661000	+		582	5030	35655582	35660030
H09	18	35601620	35607613	35601000	35608000	+		621	6605	35601621	35607605
H10	18	35554972	35558585	35554000	35559000	+		973	4577	35554973	35558577
H11	18	35542279	35545669	35542000	35546000	+		280	3655	35542280	35545655
H12	18	35520401	35523786	35520000	35524000	+		411	3772	35520411	35523772
H13	18	35487347	35490996	35487000	35492000	+		354	3982	35487354	35490982
H14	18	35474783	35478347	35474000	35479000	+		796	4342	35474796	35478342
H19	5	56548458	56552761	56548000	56553000	+		459	4747	56548459	56552747
H21	5	56460516	56463830	56460000	56464000	+		520	3816	56460520	56463816
H23	NA8506	10697	6709	11000	6000	-		4277	313	10277	6313
H26	18	35790759	35791669	35787000	35792000	+	P	3756	4658	35790756	35791658
H29	18	35783808	35791669	35783000	35792000	+		815	3146	35783815	35786146
H30	18	35764283	35767531	35764000	35768000	+		284	3517	35764284	35767517
H31	18	35577302	35578330	35574000	35579000	+	P	3300	4316	35577300	35578316
H32	18	35507957	35509595	35507000	35511000	+		955	5089	35507955	35512089
I01	17	14442263	14445173	14442000	14446000	+		270	3216	14442270	14445216
J03	18	35346880	35347168	35345000	35350000	+	P	1600	4999	35346600	35349999
K01	17	14653243	14656472	14653000	14657000	+		235	3455	14653235	14656455
L01	18	36268704	36285742	36268000	36286000	+		732	17629	36268732	36285629
X01	18	35471261	35467443	35472000	35466000	-		4549	278	35470549	35466278
	18	35410669		35410000	35415000	+		314	5000	35410314	35415000
X04	18	35400898	35402483	35396000	35404000	+	P	3172	6475	35399172	35402475
X06	NA255	16314	15032	18000	12000	-	P	3626	1386	15626	13386
X08	18	35419016	35419760	35405000	35422000	+	P	1526	3929	35406526	35408929
CaSR	Zv5_scaffold1299	2891554	2892666	2880000	2895000	+	P
5.24-1	scaffold1412	1061632	1067963	1061000	1069000	+

## Sheet: Sheet2
Zebrafish Zv.5
No.	Subfamily	ID	Chromosome /contig	start	end	Ori.	Functionality
1	5.24-1		scaffold1412			+	F
2	CaSR		Zv5_scaffold1299			+	F
3	5	2	NA6869	1758	4476	+	P
4	16	19	NA8506	10697	6724	-	F
5	8	1	NA255	16615	14375	-	P
6	9	6	NA255	45318	42030	-	F
7	9	7	NA255	109508	106032	-	F
8	9	8	NA255	140923	137138	-	F
9	9	9	NA255	212429	216203	+	F
10	9	10	NA255	233572	236998	+	F1
11	9	14	Zv5_scaffold1516	738616	740353	+	P
12	9	11	Zv5_scaffold1516	857353	861193	+	F
13	9	12	Zv5_scaffold1516	900288	903832	+	F
14	16	17	5	56460516	56463812	+	F
15	16	18	5	56548458	56552746	+	F
16	5	1	17	14395001	14398079	+	F1
17	3	1	17	14442263	14445215	+	F
18	9	1	17	14487854	14491138	+	F
19	9	2	17	14559766	14563374	+	F
20	9	3	17	14593954	14597531	+	F
21	9	4	17	14622581	14625580	+	F
22	9	5	17	14636061	14639201	+	F
23	10	1	17	14640252	14643537	+	F
24	7	1	17	14653243	14656454	+	F
25	11	1	18	33682614	33678605	-	F
26	1	1	18	33905658	33901928	-	F
27	12	2	18	33999339	33998911	-	P
28	12	3	18	34002090	34001662	-	P
29	9	1	18	34222646	34218087	-	F
30	12	1	18	35148826	35143604	-	F
31	13	1	18	35319940	35323578	+	F
32	10	2	18	35346599	35349998	+	P
33	13	2	18	35371084	35373997	+	P
34	2	1	18	35399171	35402474	+	F1
35	2	3	18	35406525	35408928	+	P
36	2	2	18	35410313	35414999	+	P
37	4	1	18	35418190	35428102	+	F
38	4	2	18	35444818	35448813	+	F
39	4	3	18	35456526	35465655	+	F1
40	14	1	18	35471735	35467452	-	F
41	16	1	18	35474783	35478341	+	F
42	16	2	18	35487347	35490981	+	F
43	16	3	18	35507957	35512088	+	F
44	16	4	18	35520401	35523771	+	F
45	16	5	18	35542279	35545654	+	F
46	16	6	18	35554972	35558576	+	F
47	16	20	18	35577299	35578315	+	P
48	16	7	18	35601620	35607604	+	F
49	16	8	18	35624305	35627630	+	F
50	16	9	18	35655581	35660029	+	F
51	16	10	18	35764283	35767516	+	F
52	16	11	18	35770765	35775359	+	F
53	16	12	18	35783814	35791657	+	F
54	16	13	18	35795944	35799185	+	F
55	16	14	18	35845937	35850245	+	F
56	16	15	18	35869391	35873019	+	F1
57	16	16	18	35879638	35882930	+	F
58	9	13	18	35986681	35978669	-	F, partial
59	V2R2		18	36268704	36285628	+	F
