# Supplementary material for: Evolution and origin of vomeronasal-type odorant receptor gene repertoire in fishes
Source: BMC Evol Biol. 2006 Oct 3;6:76. doi: 10.1186/1471-2148-6-76 (PMC1601972; doi:10.1186/1471-2148-6-76)
Supplement: Additional File 4 — Name, chromosomal position, transcriptional orientation, and functionality of each V2R sequence in medaka. [file 1471-2148-6-76-S4.xls]

## Sheet: Sheet1
Medaka V2R_V2R2を除く
ver060108												fragment																												scaffold
		fragment		cds_fragment		cds_scaffold						exon1		exon2		exon3		exon4		exon5		exon6		exon7		exon8		exon9		exon10		exon11		exon12		exon13		exon14		exon1		exon2		exon3		exon4		exon5
No.	scaffold	start	end	start	end	start	end	Direction	Phyl_group	fugu	Functionality	start	end	start	end	start	end	start	end	start	end	start	end	start	end	start	end	start	end	start	end	start	end	start	end	start	end	start	end	start	end	start	end	start	end	start	end	start	end
1	10	2735000	2731000	372	3676	2734628	2731324	-	VII		F	372	490	583	886	983	1069	1145	1260	1338	1499	1617	2088	2164	2394	2494	2617	2714	3186	3263	3676									2734628	2734510	2734417	2734114	2734017	2733931	2733855	2733740	2733662	2733501
2	10	2746000	2750000	845	3757	2746845	2749757	+	I		F	845	1014	1099	1387	1461	2210	2279	2522	2609	2719	2865	3757																	2746845	2747014	2747099	2747387	2747461	2748210	2748279	2748522	2748609	2748719
3	10	2757000	2760000	362	2792	2757362	2759792	+	II	Ca12	partial	362	513	592	880	1040	1846	1930	2157	2670	2792																			2757362	2757513	2757592	2757880	2758040	2758846	2758930	2759157	2759670	2759792
4	10	2760000	2764000	375	3753	2760375	2763753	+	II	Ca12	P/partial	375	800	884	1093	2806	2928	3302	3753																					2760375	2760800	2760884	2761093	2762806	2762928	2763302	2763753
5	10	2774000	2780000	134	5756	2774134	2779756	+	II	Ca12	F	134	339	420	708	963	1769	1853	2080	2332	2455	4867	5756																	2774134	2774339	2774420	2774708	2774963	2775769	2775853	2776080	2776332	2776455
6	10	2785000	2791000	1093	5257	2786093	2790257	+	II	Ca12	F	1093	1238	1311	1599	1765	2571	2663	2890	3343	3466	4368	5257																	2786093	2786238	2786311	2786599	2786765	2787571	2787663	2787890	2788343	2788466
7	10	2793000	2797000	225	3296	2793225	2796296	+	I		F	225	367	493	778	906	1730	1798	2028	2151	2274	2401	3296																	2793225	2793367	2793493	2793778	2793906	2794730	2794798	2795028	2795151	2795274
8	10	2798000	2802000	400	3450	2798400	2801450	+	I		P/partial	400	542	634	931	1029	1823	1943	2170	2264	2387	2544	3450																	2798400	2798542	2798634	2798931	2799029	2799823	2799943	2800170	2800264	2800387
9	10	2813361	2817000	168	2568	2813529	2815929	+	I		partial	168	294	1676	2568																									2813529	2813655	2815037	2815929	2813361	2813361	2813361	2813361	2813361	2813361
10	10	2816000	2818000	824	1113	2816824	2817113	+	I		P	824	1113																											2816824	2817113
11	10	2827000	2832000	1139	4174	2828139	2831174	+	X		F	1139	1257	1361	1640	1724	2548	2658	2879	3007	3130	3288	4174																	2828139	2828257	2828361	2828640	2828724	2829548	2829658	2829879	2830007	2830130
12	10	2839000	2833000	1132	5566	2837868	2833434	-	IV		F	1132	1280	1367	1709	2045	2332	2618	3169	3286	3464	4245	4408	4591	5063	5147	5566													2837868	2837720	2837633	2837291	2836955	2836668	2836382	2835831	2835714	2835536
13	10	2839000	2845000	391	5318	2839391	2844318	+	VIII		F	391	551	894	1182	1284	1370	1558	1749	2213	2678	2747	3067	4211	4327	4426	5318													2839782	2839942	2840285	2840573	2840675	2840761	2840949	2841140	2841604	2842069
14	10	2848000	2845000	1087	1427	2846913	2846573	-	II		P	1083	1427																											2846917	2846573
15	10	2852000	2848000	86	3587	2851914	2848413	-	VII?	Ca13?	partial	86	228	349	509	645	781	1082	1234	1310	1510	1598	1815	1957	2170	2248	2378	2541	2637	2719	2842	2990	3462	3534	3587					2851914	2851772	2851651	2851491	2851355	2851219	2850918	2850766	2850690	2850490
16	10	2855000	2853000	1269	1676	2853731	2853324	-	I		partial	1269	1719																											2853731	2853281
17	10	2860000	2855000	496	4263	2859504	2855737	-	I	Ca02-1	F	496	788	937	1231	1314	1600	1748	2043	2534	2727	2851	3079	3172	3288	3371	4263													2859504	2859212	2859063	2858769	2858686	2858400	2858252	2857957	2857466	2857273
18	10	2869000	2865000	132	3622	2868868	2865378	-	I	Ca02-1	F	132	424	576	870	965	1251	1393	1688	1921	2114	2234	2462	2541	2657	2730	3622													2868868	2868576	2868424	2868130	2868035	2867749	2867607	2867312	2867079	2866886
19	10	2880000	2873000	295	6343	2879705	2873657	-	I	Ca02-1	F	295	569	720	1022	1102	1383	1527	1822	3279	3472	5025	5253	5328	6343															2879705	2879431	2879280	2878978	2878898	2878617	2878473	2878178	2876721	2876528
20	10	2887000	2884000	1692	2276	2885308	2884724	-	I		partial	1692	2276																											2885308	2884724
21	10	2892000	2887000	3030	4740	2888970	2887260	-	I	Ca02-1	partial	3030	3221	3351	3579	3659	3775	3848	4740																					2888970	2888779	2888649	2888421	2888341	2888225	2888152	2887260
22	10	2897000	2892000	273	4689	2896727	2892311	-	I		F	273	403	590	884	962	1251	1401	1696	2149	2302	2415	2643	2719	2835	2918	3319	4199	4689											2896727	2896597	2896410	2896116	2896038	2895749	2895599	2895304	2894851	2894698
23	10	2906000	2901000	1021	4567	2904979	2901433	-	I		F	1021	1325	1579	1873	1971	2260	2471	2766	2875	3068	3179	3407	3483	3599	3672	4567													2904979	2904675	2904421	2904127	2904029	2903740	2903529	2903234	2903125	2902932
24	10	2917000	2913000	633	4978	2917633	2921978	+	V	Ca09	F	633	775	853	1147	1258	1344	1490	1759	2495	2695	2779	3054	3279	3470	3574	3697	4083	4978											2918266	2918408	2918486	2918780	2918891	2918977	2919123	2919392	2920128	2920328
25	10	2923000	2929000	643	5518	2923643	2928518	+	V	Ca09	F	643	785	938	1232	1329	1415	1607	1876	2151	2348	2445	2705	3361	3588	4425	4548	4623	5518											2924286	2924428	2924581	2924875	2924972	2925058	2925250	2925519	2925794	2925991
26	10	2936000	2931000	489	4062	2935511	2931938	-	VI	Ca15-1	F	489	592	713	930	1002	1110	1332	1494	1568	1756	1849	2307	2450	2659	2778	2901	2995	3188	3283	3564	3649	4062							2935511	2935408	2935287	2935070	2934998	2934890	2934668	2934506	2934432	2934244
27	25	1314500	1320000	31	2566	1314531	1317066	+	CaSR	Ca01	partial/F	31	215	291	597	891	1730	1813	2043	2444	2566																			1314562	1314746	1314822	1315128	1315422	1316261	1316344	1316574	1316975	1317097
28	187	1054000	1047000	389	6378	1053611	1047622	-	V2R2		F	389	597	1018	1309	1333	1624	1705	1896	2502	2627	2778	2944	3112	3232	3317	3544	3638	3761	4864	5024	5129	5324	5438	5673	5797	5996	6090	6378	1053611	1053403	1052982	1052691	1052667	1052376	1052295	1052104	1051498	1051373
29	326	568000	582000	204	13553	568204	581553	+	5.24		F	204	301	1052	1319	9139	9939	11069	11281	11418	11541	12601	13553																	568408	568505	569256	569523	577343	578143	579273	579485	579622	579745
[truncated: 18 more columns]

## Sheet: Sheet2
Medaka (Oryzias latipes)
No.	Subfamily	ID	scaffold	start	end	Ori.	Functionality
1	12	1	10	2734737	2731316	-	F
2	9	1	10	2746787	2749759	+	F
3	10	3	10	2757298	2759791	+	P
4	10	4	10	2761327	2763773	+	P
5	10	1	10	2774121	2779758	+	F
6	10	2	10	2786020	2790259	+	F
7	7	1	10	2793152	2796295	+	F
8	8	1	10	2798312	2801452	+	F
9	8	2	10	2813528	2815931	+	F, partial
10	3	1	10	2828057	2831182	+	F
11	13	1	10	2837844	2833344	-	F1
12	2	1	10	2839303	2844317	+	F
13	14	1	10	2846913	2846573	-	F1
14	14	2	10	2851993	2848378	-	P
15	4	6	10	2853729	2853282	-	P
16	4	1	10	2859505	2855735	-	F
17	4	2	10	2868869	2865376	-	F
18	4	3	10	2879724	2873658	-	F
19	4	7	10	2885294	2884725	-	P
20	4	8	10	2888989	2887258	-	F, partial
21	4	4	10	2896851	2892309	-	F
22	4	5	10	2904980	2901434	-	F
23	16	1	10	2917542	2921980	+	F
24	16	2	10	2923561	2928517	+	F
25	15	1	10	2935674	2931933	-	F
26	16	3	553	292142	295436	+	P
27	16	4	17355	944	492	-	P
28	10	5	17877	30	923	+	F, partial
29	8	3	19657	134	898	+	P
30	4	9	22007	862	2	-	F, partial
31	4	10	36989	26	766	+	P
32	4	11	46161	5	725	+	P
33	4	12	52430	5	652	+	P
34	16	5	63086	666	1	-	P
35	8	4	65498	663	49	-	P
36	10	6	66513	17	484	+	P
37	4	13	72472	634	32	-	P
38	4	14	81836	3	515	+	P
39	CaSR		25	1314531	1317066	+	F, partial
40	V2R2		187	1053611	1047622	-	F2
41	5.24		326	568204	581553	+	F
