# Supplementary material for: Evolution and origin of vomeronasal-type odorant receptor gene repertoire in fishes
Source: BMC Evol Biol. 2006 Oct 3;6:76. doi: 10.1186/1471-2148-6-76 (PMC1601972; doi:10.1186/1471-2148-6-76)
Supplement: Additional File 5 — Name, chromosomal position, transcriptional orientation, and functionality of each V2R sequence in fugu. [file 1471-2148-6-76-S5.xls]

## Sheet: Sheet1
Fugu_version4
ver.060107				fragment		within_fragment		scaffold
No.	Scaffold	start	end	start	end	start	end	start	end	direction	Phyl＿group	Naito et al. 1998	Functionality
1	9	6650	41	7000	1	399	2361	6601	4639	-	I		partial
2	9		7677	4000	8000	2460	2480	6460	6480	+	no match		partial
3	9	12709	8451	13000	8000	340	1791	12660	11209	-	I		partial
4	9	16834	13795	17000	13000	164	3209	16836	13791	-	I		F
5	9	20858	17829	21000	17000	197	3172	20803	17828	-	I		F
6	9	24359	21326	25000	21000	717	3675	24283	21325	-	II	Ca12	F
7	9		24464	30000	24000	2279	3898	27721	26102	-	I		partial
8	9	33203	26100	34000	25000	828	6764	33172	27236	-	I		partial
9	9	39367	42788	39000	43000	407	3789	39407	42789	+	VII		F
10	842		1024	1	2000	178	1024	179	1025	+	I		partial
11	842	2798		2000	6000	772	2077	2772	4077	+	I		partial
12	842	30365	33342	30000	34000	1331	2053	31331	32053	+	I		partial
13	842	34974	38035	34000	38803	1608	4039	35608	38039	+	I		partial
14	2067	2812	41	3000	1	189	1399	2811	1601	-	I	Ca02_1	partial
15	2067	4058	7667	4000	8000	113	3678	4113	7678	+	?		F
16	2067	12468	8448	13000	8000	533	4533	12467	8467	-	VIII		F
17	2067	16920	14082	17000	14000	81	2919	16919	14081	-	I		F
18	2067	27425	24464	28000	24000	576	3537	27424	24463	-	I		F
19	2067	30970	27773	32000	27000	1043	4228	30957	27772	-	I		F
20	2226	189		500	1	396	479	104	21	-	V	Ca09	partial
21	2226	2370	726	3000	1	1376	2275	1624	725	-	V	Ca09	partial
22	2226	4850		5000	2000	151	378	4849	4622	-	V	Ca09	partial
23	2226	8891		9000	5000	131	3553	8869	5447	-	V		partial
24	2226	10555	13409	10000	14000	2351	3410	12351	13410	+	I	Ca02_1	partial
25	2226	14411	18735	15000	18735	3	2819	15003	17819	+	I	Ca02_1	partial
26	2232	2215	5711	2000	6000	264	3706	2264	5706	+	VI	Ca15_1	F
27	2232	10729	7399	11000	7000	260	3602	10740	7398	-	V		F
28	2232	14636	11235	15000	11000	407	3766	14593	11234	-	V	Ca09	F
29	2232		15478	18509	15000	2229	3026	16280	15483	-	V	Ca09	partial
30	2371		1471	1	2000	578	1474	579	1475	+	I		partial
31	2952	727		1000	1	328	619	672	381	-	VII		partial
32	2952		5243	1	6000	3	415	4	416	+	I	Ca02_1	partial
33	3145	2824		3000	1	225	3000	2775	0	-	VI	Ca15_1	partial
34	3145	9832	6463	10000	6000	2741	3538	7259	6462	-	VI		partial
35	3299	6742	3331	7000	3000	301	3670	6699	3330	-	VI		F
36	3499	621		1000	1	374	665	626	335	-	VII?		partial
37	3499	1931	5258	1000	6000	932	4259	1932	5259	+	I	Ca02_1	F
38	3499	6467		6000	8334	183	392	6183	6392	+	I	Ca02_1	partial
39	3499		7450	8334	6000	1	885	8333	7449	-	I	Ca02_1	partial
40	3535		7594	1	8000	7	7594	8	7595	+	V	Ca09	partial
41	3923	891		1	6000	939	2873	940	2874	+	I		partial
42	3923	5677		5000	7567	1187	2464	6187	7464	+	I		partial
43	6783		2902	5908	3000	10	2908	5898	3000	-	V	Ca09	partial
44	6		2682238							+	CaSR	Ca01	partial
45	165	520472	525307	520000	526000	473	5269	520473	525269	+	V2R2		F
46	148	299678	294173	300000	293000	323	5801	299677	294199	-	5.24		F

## Sheet: Sheet2
Fugu (version4)
No.	Subfamily	ID	Scaffold	start	end	Ori.	Naito et al.	Functionality
1	8	3	9	339	1453	-		P
2	8	4	9	12723	11218	-		P
3	8	1	9	16918	13792	-		F
4	7	1	9	20864	17826	-		F
5	10	1	9	24359	21322	-	Ca12	F
6	9	1	9	27227	26102	-		F, partial
7	9	2	9	33224	27236	-		F, partial
8	12	1	9	39307	42791	+	Ca13	F
9	9	3	842	172	1586	+		P
10	9	4	842	2721	4146	+		P
11	8	5	842	30354	32035	+		P
12	8	6	842	35599	37049	+		F, partial
13	4	2	2067	2803	4	-		P
14	14	1	2067	4004	7680	+		F
15	2	1	2067	12558	8448	-		F
16	6	1	2067	16992	14073	-		F
17	6	2	2067	27479	24461	-		F
18	8	2	2067	31045	27770	-		F
19	16	4	2226	104	21	-		F, partial
20	16	5	2226	1624	725	-		F, partial
21	16	6	2226	8869	5447	-		P
22	4	3	2226	12351	13410	+		F, partial
23	4	4	2226	15002	17818	+		F, partial
24	15	1	2232	2264	5706	+	Ca15_1	F
25	16	1	2232	10822	7396	-		F
26	16	2	2232	14660	11232	-	Ca09	F
27	16	7	2232	16299	15478	-		F, partial
28	8	7	2371	578	1474	+		F, partial
29	4	5	2952	3	5243	-		F, partial
30	15	3	3145	2898	3	-		F, partial
31	15	4	3145	9885	8049	-		F, partial
32	15	2	3299	6844	3328	-		F
33	4	1	3499	1931	5258	+	Ca02_1	F
34	16	3	3535	4	3062	+		P
35	16	8	3535	5818	7594	+		F, partial
36	8	8	3923	876	2876	+		P
37	8	9	3923	5666	7467	+		P
38	CaSR		6			+	Ca01	F
39	V2R2		165	520463	525205	+		F2
40	5.24		148	299705	294233	-		F
