# Supplementary material for: Evolution and origin of vomeronasal-type odorant receptor gene repertoire in fishes
Source: BMC Evol Biol. 2006 Oct 3;6:76. doi: 10.1186/1471-2148-6-76 (PMC1601972; doi:10.1186/1471-2148-6-76)
Supplement: Additional File 6 — Name, chromosomal position, transcriptional orientation, and functionality of each V2R sequence in pufferfish. [file 1471-2148-6-76-S6.xls]

## Sheet: Sheet1
Tetraodon
ver 060101
				fragment: 2500001-2600000		chr		cds_fragment		cds_25-26		cds_chromosome						exon1		exon2		exon3		exon4		exon5		exon6		exon7		exon8		exon9		exon10		exon11		exon12		exon13		exon14		exon1		exon2
No.	subgroup	ID	chromosome	start	end	start	end	start	end	start	end	start	end	Direction	Phyl_group	fugu	Functionality	start	end	start	end	start	end	start	end	start	end	start	end	start	end	start	end	start	end	start	end	start	end	start	end	start	end	start	end	start	end	start	end
1	12	1	16	16000	11000	2516001	2511001	295	3742	15705	12258	2515706	2512259	-	VII		F	295	461	656	956	1065	1152	1232	1339	1435	1601	1663	2074	2141	2449	2548	2671	2766	3235	3320	3742									2515706	2515540	2515345	2515045
2	9	1	16	21000	26000	2521001	2526001	659	3977	21659	24977	2521660	2524978	+	I		F	659	801	897	1185	1261	1454	1870	2417	2493	2684	2786	2939	3085	3977															2521660	2521802	2521898	2522186
3	10	1	16	25000	29000	2525001	2529001	729	3661	25729	28661	2525730	2528662	+	II		F	729	871	941	1234	1352	2153	2228	2455	2560	2683	2772	3661																	2525730	2525872	2525942	2526235
4	7	1	16	28000	32000	2528001	2532001	1083	3646	29083	31646	2529084	2531647	+	I		partial	1083	1187	1281	2093	2170	2400	2498	2621	2754	3646																			2529084	2529188	2529282	2530094
5	8	1	16	32000	36000	2532001	2536001	282	3576	32282	35576	2532283	2535577	+	I		F	282	439	551	845	936	1730	1814	2041	2154	2277	2684	3576																	2532283	2532440	2532552	2532846
6	8	2	16	37000	41000	2537001	2541001	359	3661	37359	40661	2537360	2540662	+	I		F	359	528	639	933	1022	1816	1900	2127	2240	2363	2769	3661																	2537360	2537529	2537640	2537934
7	6	1	16	41000	45000	2541001	2545001	3	2934	41003	43934	2541004	2543935	+	I		F	3	148	239	527	628	1438	1535	1736	1806	1929	2042	2934																	2541004	2541149	2541240	2541528
8	9	2	16	44000	48000	2544001	2548001	3085	3462	47085	47462	2547086	2547463	+	I		P/partial	3085	3462																											2547086	2547463
9	6	2	16	48000	52000	2548001	2552001	615	3470	48615	51470	2548616	2551471	+	I		F	615	778	854	1115	1201	2004	2904	2320	2389	2512	2593	3470																	2548616	2548779	2548855	2549116
10	2	1	16	52000	57000	2552001	2557001	986	4426	52986	56426	2552987	2556427	+	VIII		F	986	1137	1337	1625	1852	1938	2011	2203	2345	2888	2940	3185	3293	3409	3534	4426													2552987	2553138	2553338	2553626
11	14	1	16	62000	57000	2562001	2557001	350	4029	61650	57971	2561651	2557972	-	VII?		P	350	474	568	728	867	1009	1114	1266	1341	1541	1623	1858	1937	2147	2220	2350	2479	2575	2726	2849	2936	3412	3519	3599	3682	4029			2561651	2561527	2561433	2561273
12	4	5	16	67000	62000	2567001	2562001	2	2804	66998	64196	2566999	2564197	-	I		P?/partial	2	202	363	657	740	1030	1122	1418	1523	1715	1814	2035	2461	2584	2667	2804													2566999	2566799	2566638	2566344
13	4	2	16	68000	66000	2568001	2566001	912	2001	67088	65999	2567089	2566000	-	I		partial	912	1202	1363	1657	1740	2001																							2567089	2566799	2566638	2566344
14	4	1	16	68000	72000	2568001	2572001	291	3721	68291	71721	2568292	2571722	+	I		F	291	580	765	1059	1142	1431	1509	1804	1918	2110	2209	2430	2625	2748	2825	3721													2568292	2568581	2568766	2569060
15	4	3	16	77000	72000	2577001	2572001	4228	4635	72772	72365	2572773	2572366	-	I		partial	4228	4635																											2572773	2572366
16	16	1	16	72000	77000	2572001	2577001	1843	4519	73843	76519	2573844	2576520	+	V		partial	1843	1929	2112	2381	2486	2692	2784	3050	3136	3363	3436	3559	3630	4519															2573844	2573930	2574113	2574382
17	16	2	16	78000	81000	2578001	2581001	2	1155	78002	79155	2578003	2579156	+	V		P/partial	2	232	340	426	609	880	985	1155																					2578003	2578233	2578341	2578427
18	4	4	16	81000	78000	2581001	2578001	168	1550	80832	79450	2580833	2579451	-	I		partial	168	457	618	912	995	1284	1376	1550																					2580833	2580544	2580383	2580089
19	16	3	16	81000	86000	2581001	2586001	1096	4460	82096	85460	2582097	2585461	+	V		P (F3)	1096	1359	1692	1778	1921	2190	2276	2479	2571	2828	3036	3263	3371	3494	3565	4460													2582097	2582360	2582693	2582779
20	16	4	16	86000	93000	2586001	2593001	365	3901	86365	89901	2586366	2589902	+	V		P	365	528	695	989	1318	1404	1546	1672	2455	2597	2683	2847																	2586366	2586529	2586696	2586990
21	15	2	16	97000	93000	2597001	2593001	781	3950	96219	93050	2596220	2593051	-	VI		P (F3)	781	943	1064	1155	1329	1508	1600	1788	1871	2335	2416	2625	2695	2818	2892	3086	3164	3453	3537	3950									2596220	2596058	2595937	2595846
22	15	1	16	2602000	2597001	2602000	2597001	193	3848	2601807	2598152	2601807	2598152	-	VI	Ca15_1	F	193	359	559	788	868	950	1040	1219	1292	1480	1602	1855	1922	2135	2277	2486	2562	2685	2759	2952	3030	3308	3429	3848					2601807	2601641	2601441	2601212
23			7			4271654	4276148	301	2261			4275847	4273887	-		CaSR		301	488	569	875	956	1797	1880	2112	2241	2365	2436	2261																	4271353	4271166	4271085	4270779
24			un_random	89559751	89605110	37633	42076	89597000	89602000	384	4827	89597384	89601827	+		V2R2		384	622	988	1279	1309	1599	1672	1863	1935	2060	2121	2251	2233	2453	2521	2749	2862	2985	3064	3224	3522	3717	3824	4053	4124	4323	4509	4827	89560135	89560373	89560739	89561030
25			un_random	69110448	69112092	1	598	69110000	69112000	450	1025	69110450	69111025	+		5.24	partial	450	1205																											69110898	69111653
[truncated: 24 more columns]

## Sheet: Sheet2
Spotted green pufferfish (Tetraodon7)
No.	Subfamily	ID	chromosome	start	end	ori.	Functionality
1	12	1	16	2515706	2512259	-	F1
2	9	1	16	2521660	2524978	+	F1
3	10	1	16	2525730	2528662	+	F
4	7	1	16	2529084	2531647	+	F, partial
5	8	1	16	2532283	2535577	+	F
6	8	2	16	2537360	2540662	+	F
7	6	1	16	2541004	2543935	+	F2
8	9	2	16	2547086	2547463	+	P
9	6	2	16	2548616	2551471	+	F1
10	2	1	16	2552987	2556427	+	F1
11	14	1	16	2561651	2557972	-	P
12	4	5	16	2566999	2564197	-	P
13	4	2	16	2567089	2566000	-	P
14	4	1	16	2568292	2571722	+	F2
15	4	3	16	2572773	2572366	-	P
16	16	1	16	2573844	2576520	+	P
17	16	2	16	2578003	2579156	+	P
18	4	4	16	2580833	2579451	-	P
19	16	3	16	2582097	2585461	+	P
20	16	4	16	2586366	2589902	+	P
21	15	2	16	2596220	2593051	-	P
22	15	1	16	2601807	2598152	-	F
23	CaSR		7	4275847	4273887	-	F
24	V2R2		un_random	89597384	89601827	+	F2
25	5.24		un_random	69110450	69111025	+	P
